# Supplementary material for: Substrate-Induced Changes on the Optical Properties of Single-Layer WS2
Source: Materials (Basel). 2023 Mar 24;16(7):2591. doi: 10.3390/ma16072591 (PMC10095963; doi:10.3390/ma16072591)
Supplement: Supplementary file 1 [file materials-16-02591-s001.zip]

Archive with 1 entries (1 files):
- materials-2257159-supplementary.pdf
